# Supplementary material for: A Role for H2O2 and TRPM2 in the Induction of Cell Death: Studies in KGN Cells
Source: Antioxidants (Basel). 2019 Oct 29;8(11):518. doi: 10.3390/antiox8110518 (PMC6912327; doi:10.3390/antiox8110518)
Supplement: Supplementary file 1 [file antioxidants-08-00518-s001.zip]

Archive with 7 entries (6 files):
- VideoS3.mov
- __MACOSX/
- __MACOSX/._VideoS3.mov
- VideoS2.mov
- __MACOSX/._VideoS2.mov
- VideoS1.mov
- __MACOSX/._VideoS1.mov
